# Supplementary material for: Bisphenol A Inhibits the Transporter Function of the Blood-Brain Barrier by Directly Interacting with the ABC Transporter Breast Cancer Resistance Protein (BCRP)
Source: Int J Mol Sci. 2021 May 24;22(11):5534. doi: 10.3390/ijms22115534 (PMC8197233; doi:10.3390/ijms22115534)
Supplement: Supplementary file 1 [file ijms-22-05534-s001.zip]

Archive with 1 entries (1 files):
- ijms-1231802-supplementary.pdf
